# Supplementary material for: The ARID1A, p53 and ß-Catenin statuses are strong prognosticators in clear cell and endometrioid carcinoma of the ovary and the endometrium
Source: PLoS One. 2018 Feb 16;13(2):e0192881. doi: 10.1371/journal.pone.0192881 (PMC5815611; doi:10.1371/journal.pone.0192881)
Supplement: S1 File — (XLSX) [file pone.0192881.s002.xlsx]

## Sheet: Tabelle1
Type of carcinoma	Age	Grading	FIGO Staging	ARID1A	p53	p16	p21	ß-Catenin
clear cell endometrial	65	2	4	0	1	0	0	0
clear cell endometrial	66	3	4	0	0	0	0	0
clear cell endometrial	55	3	3	0	1	0	0	0
clear cell endometrial	79	1	3	0	0	0	0	0
clear cell endometrial	70	1	3	0	0	0	0	0
clear cell endometrial	60	1	4	0	1	0	0	1
endometrioid endometrial	60	2	4	0	1	1	0	1
endometrioid endometrial	50	2	4	0	1	1	0	1
endometrioid endometrial	75	2	3	0	1	0	0	1
endometrioid endometrial	66	3	3	0	1	1	0	0
endometrioid endometrial	82	1	2	0	0	1	0	1
endometrioid endometrial	59	2	1	1	1	0	0	1
endometrioid endometrial	51	1	1	0	1	1	0	1
endometrioid endometrial	57	3	2	0	0	1	0	1
endometrioid endometrial	78	1	3	0	1	1	0	1
endometrioid endometrial	51	3	4	0	0	0	0	0
endometrioid endometrial	35	1	1	0	1	0	0	1
endometrioid endometrial	54	1	4	0	1	0	0	0
endometrioid endometrial	72	2	4	0	1	1	0	1
endometrioid endometrial	72	3	1	0	1	0	0	1
endometrioid endometrial	67	1	4	0	1	0	0	1
endometrioid endometrial	74	3	3	0	0	1	0	1
endometrioid endometrial	70	1	4	0	1	1	0	1
endometrioid endometrial	60	3	1	1	0	0	0	1
endometrioid endometrial	71	3	2	0	1	0	0	1
endometrioid endometrial	53	2	2	0	1	1	0	1
endometrioid endometrial	57	2	2	0	1	0	0	1
endometrioid endometrial	81	2	1	1	1	0	0	1
endometrioid endometrial	57	2	4	0	1	0	0	0
endometrioid endometrial	65	2	1	0	1	1	0	0
endometrioid endometrial	71	3	3	0	0	0	0	0
endometrioid endometrial	67	3	4	0	1	1	0	0
endometrioid endometrial	82	3	1	1	1	1	0	1
endometrioid endometrial	63	1	3	0	1	1	0	1
endometrioid endometrial	77	2	1	0	1	1	0	1
endometrioid endometrial	52	1	3	0	0	1	0	1
endometrioid endometrial	50	3	4	0	0	1	0	0
endometrioid endometrial	67	3	2	0	0	1	0	1
endometrioid endometrial	75	2	4	0	1	1	0	1
endometrioid endometrial	57	2	2	0	0	0	0	0
endometrioid endometrial	61	2	4	0	1	0	0	0
endometrioid endometrial	66	2	1	0	0	0	0	1
endometrioid endometrial	70	1	2	0	1	1	0	1
endometrioid endometrial	79	3	2	0	1	0	0	0
endometrioid endometrial	57	3	2	0	0	0	0	1
endometrioid endometrial	62	3	1	0	1	0	0	0
endometrioid endometrial	58	1	2	1	1	0	0	0
endometrioid endometrial	58	1	3	0	1	1	0	1
endometrioid endometrial	62	1	3	0	1	1	1	1
endometrioid endometrial	70	2	4	0	0	0	0	1
endometrioid endometrial	58	3	1	0	0	1	0	1
endometrioid endometrial	74	3	4	0	1	1	0	0
endometrioid endometrial	38	1	4	0	1	0	0	1
endometrioid endometrial	72	1	3	0	1	1	1	1
endometrioid endometrial	77	2	3	0	1	1	0	1
endometrioid endometrial	80	2	3	0	1	1	0	1
endometrioid endometrial	59	2	3	0	0	0	0	1
endometrioid endometrial	82	3	2	1	0	0	0	1
endometrioid endometrial	55	3	2	0	0	1	0	0
endometrioid endometrial	67	2	4	0	1	1	0	1
endometrioid endometrial	60	2	4	0	1	1	1	0
endometrioid endometrial	65	2	3	0	1	0	0	1
endometrioid endometrial	58	2	4	0	1	1	0	1
endometrioid endometrial	79	3	3	0	0	1	0	0
endometrioid endometrial	61	3	4	0	1	1	0	1
clear cell ovarian	51	3	1	0	0	1	0	0
clear cell ovarian	55	3	1	0	0	0	0	0
clear cell ovarian	44	3	3	0	1	0	0	0
clear cell ovarian	54	1	2	0	0	1	0	1
clear cell ovarian	51	3	3	1	0	1	0	1
clear cell ovarian	59	3	1	1	0	1	0	1
clear cell ovarian	50	3	2	1	0	0	0	1
clear cell ovarian	72	3	3	0	0	0	0	0
clear cell ovarian	42	3	4	0	0	0	0	1
clear cell ovarian	43	1	1	1	1	1	0	1
clear cell ovarian	65	3	2	0	0	0	0	0
clear cell endometrial	55	3	2	1	0	1	0	1
clear cell endometrial	56	1	1	1	1	0	0	1
clear cell endometrial	51	2	2	1	1	1	0	1
clear cell endometrial	50	2	4	0	1	0	0	0
clear cell endometrial	53	1	4	0	1	0	0	1
clear cell endometrial	72	3	3	1	1	1	0	1
clear cell endometrial	49	3	4	0	1	0	0	0
clear cell endometrial	51	2	1	1	1	0	0	1
clear cell endometrial	77	3	4	1	0	0	0	1
clear cell endometrial	67	1	2	1	1	1	0	1
clear cell endometrial	67	3	1	1	0	1	0	1
clear cell endometrial	65	1	1	1	1	0	0	1
clear cell endometrial	61	1	3	1	1	0	0	1
clear cell endometrial	49	2	1	1	1	1	0	0
clear cell endometrial	60	3	4	1	1	0	0	0
clear cell endometrial	52	3	2	1	0	0	0	1
clear cell endometrial	65	1	1	1	1	1	0	1
clear cell endometrial	71	3	4	0	0	0	0	1
clear cell endometrial	64	2	1	1	1	1	0	0
clear cell endometrial	57	1	3	1	1	1	0	0
clear cell endometrial	44	3	1	1	0	1	0	1
			0= negative, 1 = positive	0= negative, 1 = positive	0 = aberrant, 1 = wildtype	0 = aberrant, 1 = wildtype	0 = negative, 1 = positive	0 = nuclear expression or membrane negative expression, 1 = membrane positive expression
